# Supplementary material for: Disentangling Taxonomic Confusions in the Aporia agathon Group Using Mitochondrial Genomic Data (Lepidoptera: Pieridae)
Source: Insects. 2024 Dec 12;15(12):988. doi: 10.3390/insects15120988 (PMC11678737; doi:10.3390/insects15120988)
Supplement: Supplementary file 1 [file insects-15-00988-s001.zip › Suppl, Mat/Table S1. K2P distances (20241021).xlsx]

## Sheet: Sheet1
	1a	1b	1c	1d	1e	2	3a	3b	3c	4a	4b	4c	4d	4e	5	6	7
1a. A. largeteaui fanjinensis stat. rev.
1b. A. largeteaui largeteaui	0.304879
1c. A. largeteaui gigantea stat. nov.	0.304879	0.458254
1d. A. largeteaui schmackeri	0.842992	0.998031	0.534823
1e. A. largeteaui lemoulti stat. rev.	1.23083	1.07555	0.920271	1.15307
2. A. omotoi stat. nov.	2.17122	2.22413	1.85527	2.09211	1.8031
3a. A. agathon phryxe	3.41646	3.38775	3.08571	3.66603	3.25081	3.38389
3b. A. agathon agathon	3.50009	3.50036	3.17664	3.4191	3.01569	3.12743	0.519205
3c. A. agathon ariaca reinst. stat. et stat. rev.	3.34419	3.30251	3.01595	3.59185	2.85264	3.23867	1.37808	1.77978
4a. A. kuangtungensis kuangtungensis stat. nov.	5.35929	5.19169	5.02465	5.27549	4.74724	4.67027	5.14901	5.03106	5.26544
4b. A. kuangtungensis josephi ssp. nov.	5.41503	5.24725	5.08002	5.33114	4.91336	4.74422	5.20591	5.08652	5.43657	0.35629
4c. A. kuangtungensis yufeii ssp. nov.	5.0931	4.92599	4.75942	5.00954	4.59342	4.51625	4.49268	4.67603	4.69963	0.59314	0.747548
4d. A. kuangtungensis pacifica stat. rev.	5.3246	5.15737	4.9907	5.24098	4.82459	4.74738	4.77332	4.66501	4.83369	0.790672	0.945075	0.65839
4e. A. kuangtungensis cheni stat. rev.	4.74724	4.58168	4.41666	4.66446	4.58168	4.17521	4.46542	4.42206	4.41846	1.49133	1.64815	1.26549	1.463
5. A. moltrechti stat. nov.	4.50634	4.35352	4.20107	4.53694	4.17685	4.18666	5.11296	5.34227	5.06776	3.38082	2.98972	3.11093	3.37239	3.3036
6. A. bifurcata stat. nov.	7.79405	8.14617	7.79405	8.41197	7.61892	8.21634	7.62829	7.98014	7.3393	8.07701	8.25349	7.85103	7.62963	7.90116	7.32041
7. A. japfuensis stat. nov.	6.24666	6.07659	5.9071	6.33199	5.73818	5.97114	6.16869	6.42533	6.45755	5.85805	5.91426	5.59083	5.65401	5.24084	4.90132	6.87531
